# Supplementary material for: Factors associated with anxiety during the first two years of the COVID-19 pandemic in the United States: An analysis of the COVID-19 Citizen Science study
Source: PLoS One. 2024 Feb 6;19(2):e0297922. doi: 10.1371/journal.pone.0297922 (PMC10846720; doi:10.1371/journal.pone.0297922)
Supplement: S1 File — (ZIP) [file pone.0297922.s001.zip]

Archive with 1 entries (1 files):
- CCS_anxiety_publicdata.tsv
